# Supplementary material for: An open cohort study of bone metastasis incidence following surgery in breast cancer patients
Source: BMC Cancer. 2010 Jul 21;10:381. doi: 10.1186/1471-2407-10-381 (PMC2919501; doi:10.1186/1471-2407-10-381)
Supplement: Additional file 1 — Patients' characteristics and incidence of skeletal metastasis. Additional file 1 shows patient demographics and the percentage of patients who developed bone metastasis. [file 1471-2407-10-381-S1.XLS]

## Sheet: 0908 data
Additional file 1. Patients' characteristics and incidence of skeletal metastasis.
			No. of Patients		No. of bone metastasis			% of Skeletal Metastasis *
Factor								%	(95% CI)**
Age (years)
	≦39		542			112		20.7	(17.3-24.3)
	40-49		1966			237		12.1	(10.7-13.6)
	50-59		1593			214		13.4	(11.8-15.2)
	60-69		972			105		10.8	(8.9-12.9)
	≧70		386			22		5.7	(3.6-8.5)
Menstruation
	premenopause		2718			356		13.1	(11.9-14.4)
	postmenopause		2741			334		12.2	(11.0-13.5)
T
	in situ + Paget		436			1		0.2	(0.006-1.3)
	non-palpable		79			3		3.8	(0.8-10.7)
	1-20mm		1723			113		6.5	(5.4-7.8)
	21-30 mm		1455			190		13.1	(11.4-14.9)
	31-50 mm		1101			184		16.7	(14.6-19.1)
	≧51 mm		326			90		27.6	(22.8-32.8)
	skin or chest wall invasion		341			109		32	(27.0-37.2)
pN
	pN = 0		3156			165		5.2	(4.5-6.1)
	pN = 1		1663			280		16.8	(15.1-18.7)
	pN = 2		332			133		40.1	(34.8-45.6)
	pN = 3		199			84		42.2	(35.3-49.4)
	M = 1		46			19		41.3	(27.0-56.8)
Axillary nodes (axN)
	axN; negative		3185			178		5.6	(4.8-6.4)
	axN; positive (1-3 nodes)		1284			197		15.3	(13.4-17.4)
	axN; positive (4 or more nodes)		886			304		34.3	(31.2-37.5)
Histology
	non-invasive cancer		415			1		0.2	(0.006-1.3)
	Paget's disease		21			0		0	(0.00-16.1)
	papillotubular cancer		1199			82		6.8	(5.5-8.4)
	solid tubular cancer		1216			145		11.9	(10.2-13.9)
	scirrhous cancer		2113			402		19	(17.4-20.8)
	invasive lobular cancer		209			46		22	(16.6-28.2)
	other cancers		278			13		4.7	(2.5-7.9)
Estrogen receptor
	negative		2285			374		16.4	(14.9-18.0)
	positive		1444			225		15.6	(13.8-17.6)
	unknown		1730			91		5.3	(4.3-6.4)
Progesterone receptor
	negative		1660			271		16.3	(14.6-18.2)
	positive		2054			324		15.8	(14.2-17.4)
	unknown		1745			95		5.4	(4.4-6.6)
Adjuvant therapy
	none		1811			112		6.2	(5.1-7.4)
	hormone therapy		1265			96		7.6	(6.2-9.2)
	chemotherapy		1734			373		21.5	(19.6-23.5)
	hormone plus chemotherapy		634			104		16.4	(13.6-19.5)
pTNM
	in situ		436			1		0.2	(0.006-1.3)
	I		1314			55		4.2	(3.2-5.4)
	IIA		1725			139		8.1	(6.8-9.4)
	IIB		1066			174		16.3	(14.2-18.7)
	IIIA		350			114		32.6	(27.7-37.8)
	IIIB		460			153		33.3	(29.0-37.8)
	IV***		100			53		53	(42.8-63.1)
Total			5459			690		12.6	(11.8-13.6)
*: The percentage of patients who had no skeletal metastasis at initial staging but developed skeletal metastasis during follow-up.
**: The 95% confidence interval (CI) was calculated by a binominal method.
***: Other than skeletal metastasis.
