# Supplementary material for: An open cohort study of bone metastasis incidence following surgery in breast cancer patients
Source: BMC Cancer. 2010 Jul 21;10:381. doi: 10.1186/1471-2407-10-381 (PMC2919501; doi:10.1186/1471-2407-10-381)
Supplement: Additional file 2 — Univariate and multivariate Cox's proportional hazard model analysis of factors correlated with incidence of skeletal metastasis. Additional file 2 summarizes the results of univariate and multivariate Cox's proportional hazard analysis. [file 1471-2407-10-381-S2.XLS]

## Sheet: 09.08
Additional file 2. Univariate and multivariate Cox's proportional hazard model analysis of factors correlated with incidence of skeletal metastasis.
			No. of		Univariate analysis				Multivariate analysis*
Factors			patients		p	hazard ratio	95% CI		p	hazard ratio	95% CI
Age (years)					0.0001				0.01
	≦39		485		0.0001	1.73	1.38-2.17		0.0001	1.52	1.20-1.92
	40-49		1744			1				1
	50-59		1451		0.17	1.14	0.94-1.37		0.12	1.67	0.96-1.41
	60-69		880		0.63	0.94	0.75-1.20		0.54	1.08	0.84-1.39
	≧70		329		0.27	0.78	0.51-1.21		0.74	0.92	0.58-1.47
Menstruation					0.59				Not included
	premenopause		2426			1
	postmenopause		2463		0.59	1.04	0.90-1.21
T					0.0001				0.0001
	non-palpable		75		0.41	0.62	0.20-1.95		0.49	0.62	0.15-2.50
	1-20 mm		1688			1				1
	21-30 mm		1421		0.0001	2.06	1.63-2.60		0.0001	1.63	1.28-2.07
	31-50 mm		1075		0.0001	2.74	2.17-3.47		0.0001	2.04	1.59-2.61
	≧51 mm		315		0.0001	5.11	3.86-6.75		0.0001	2.74	2.02-3.72
	skin or chest wall invasion		315		0.0001	7.17	5.50-9.40		0.0001	3.25	2.41-4.38
pN					0.0001				0.0001
	pN = 0		2663			1				1
	pN = 1		1638		0.0001	2.91	2.40-3.53		0.0001	2.41	1.92-3.02
	pN = 2		314		0.0001	9.18	7.26-11.61		0.0001	5.09	3.80-6.81
	pN = 3		192		0.0001	8.12	6.22-10.61		0.0001	4.92	3.58-6.77
	M = 1		41		0.0001	10.27	6.30-16.72		0.0001	5.65	3.35-9.54
Axillary nodes (axN)					0.0001				Not done**
	axN; negative		2731			1
	axN; positive (1-3 nodes)		1259		0.0001	2.47	2.01-3.03
	axN; positive (4 or more )		857		0.0001	6.62	5.49-7.98
Histology*					0.0001				0.0001
	papillotubular cancer		1161			1				1
	solid tubular cancer		1189		0.0001	1.82	1.39-2.39		0.005	1.49	1.13-1.96
	scirrhous cancer		2062		0.0001	2.88	2.27-3.65		0.0001	2.16	1.69-2.76
	invasive lobular cancer		202		0.0001	3.43	2.39-4.92		0.0001	2.76	1.91-3.97
	other cancers		269		0.19	0.68	0.38-1.21		0.41	0.78	0.43-1.40
Estrogen receptor									Not included
	negative		2113			1
	positive		1352		0.22	0.9	0.76-1.06
	unknown		1424
Progesterone receptor									Not included
	negative		1545			1
	positive		1906		0.16	0.89	0.76-1.05
	unknown		1438
Adjuvant therapy					0.0001				0.09
	none		1395			1				1
	hormone therapy		1191		0.75	1.05	0.79-1.38		0.03	0.64	0.48-0.86
	chemotherapy		1680		0.0001	2.88	2.33-3.56		0.1	0.8	0.61-1.04
	hormone plus chemotherapy		615		0.0001	2.07	1.58-2.72		0.007	0.66	0.48-0.89
*: Forward stepwise method with likelihood.
**: Not included: these factors were analyzed, but these factors were not included in this model. analysis.
Not done: This factor was not analyzed in multivariate analysis.
