# Supplementary material for: An open cohort study of bone metastasis incidence following surgery in breast cancer patients
Source: BMC Cancer. 2010 Jul 21;10:381. doi: 10.1186/1471-2407-10-381 (PMC2919501; doi:10.1186/1471-2407-10-381)
Supplement: Additional file 3 — Tentative candidates for adjuvant bisphosphonates. Additional file 3 illustrates candidates for adjuvant bisphosphonate therapy. [file 1471-2407-10-381-S3.XLS]

## Sheet: Sheet1
Additional file 3. Tentative candidates for adjuvant bisphosphonates
Patients group			candidates of adjuvant bisphosphonate
Based on stage
	Non-invasive Cancer			no**
	Stage I			no
	Stage IIA	intermediate risk histology		no
		high risk histology		unknown#
	Stage IIB	intermediate risk histology		unknown
		high risk histology		yes##
	Stage IIIA			yes
	Stage IIIB			yes
	Stage IV			yes
Based on nodal status
	pathologic node negative			no
	pathologic node positive			yes
Recurrence Other Than Bone				yes
*: medium risk histology: papillotubular cancer, solid tubular cancer, or other invasive cancer and
high risk histology: scirrhous cancer or invasive lobular cancer.
**: no; Patients groups with an incidence of skeletal metastasis of less than 1% per person-year .
#: unknown; patients group with bone metastasis incidence of 1 %-3 % per person-year incidence.
##: yes; patients groups with the bone metastasis incidence more than 3% per person-year.
